# Supplementary material for: Highly Diverse Phytophthora infestans Populations Infecting Potato Crops in Pskov Region, North-West Russia
Source: J Fungi (Basel). 2022 Apr 30;8(5):472. doi: 10.3390/jof8050472 (PMC9147476; doi:10.3390/jof8050472)
Supplement: Supplementary file 1 [file jof-08-00472-s001.zip]

Archive with 1 entries (1 files):
- jof-1640715-supplementary.pdf
